# Supplementary material for: Tyrosine Kinase Inhibitor Profiling Using Multiple Forskolin-Responsive Reporter Cells
Source: Int J Mol Sci. 2023 Sep 8;24(18):13863. doi: 10.3390/ijms241813863 (PMC10530646; doi:10.3390/ijms241813863)
Supplement: Supplementary file 1 [file ijms-24-13863-s001.zip]

Archive with 1 entries (1 files):
- ijms-2532424-supplementary.pdf
